# Supplementary material for: C3a Mediates Endothelial Barrier Disruption in Brain-Derived, but Not Retinal, Human Endothelial Cells
Source: Int J Mol Sci. 2024 Oct 19;25(20):11240. doi: 10.3390/ijms252011240 (PMC11508547; doi:10.3390/ijms252011240)
Supplement: Supplementary file 1 [file ijms-25-11240-s001.zip]

Archive with 1 entries (1 files):
- ijms-3219137-supplementary.pdf
